# Supplementary material for: Comparison of Choroidal Morphological Changes Between Aflibercept 8 mg and Faricimab-svoa in Treatment-Naïve Polypoidal Choroidal Vasculopathy and Pachychoroid Neovasculopathy
Source: J Clin Med. 2026 Jun 4;15(11):4355. doi: 10.3390/jcm15114355 (PMC13257846; doi:10.3390/jcm15114355)
Supplement: Supplementary file 1 [file jcm-15-04355-s001.zip]

Archive with 1 entries (1 files):
- jcm-4283956-supplementary.jpg
